# Supplementary material for: Bioimpedance analysis for identifying new indicators of exercise-induced muscle damage
Source: Sci Rep. 2024 Jul 3;14:15299. doi: 10.1038/s41598-024-66089-8 (PMC11222495; doi:10.1038/s41598-024-66089-8)
Supplement: Supplementary file 1 — Supplementary Information. [file 41598_2024_66089_MOESM1_ESM.xlsx]

## Sheet: Data
Body composition	Weight (kg)		pre	post	1	24	48	72	96	168	Percent body fat (%)	pre	post	1	24	48	72	96	168	Soft lean mass (kg)	pre	post	1	24	48	72	96	168	Phase angle 5kHz ofRA	pre	post	1	24	48	72	96	168	Phase angle 5kHz ofLA	pre	post	1	24	48	72	96	168	Phase angle 50kHz of RA	pre	post
		19	71.7	71.7	71.5	72.6	71.6	71.8	72	72.7		14.4	12.7	13	13.6	14.3	14.1	13.2	13.2		57.6	58.9	58.5	59	57.7	58	58.8	59.3		2.90858	2.8946	3.19646	3.4074	3.49243	3.40358	3.10324	3.09621		2.80705	2.69325	2.60277	2.60022	2.50602	2.39425	2.29322	2.19647		6.6	6.6
		26	69.7	69.5	69.3	69.5	69.5	69.8	69.4	69.9		19	18.8	19.4	18.5	18.5	18.3	18.6	18.7		53.2	53.3	52.7	53.4	53.5	53.9	53.4	53.6		3.20154	2.80581	3.00672	3.00272	3.00403	3.00218	2.90076	2.90032		3.09948	2.49273	2.90008	3.00208	2.7969	2.60525	2.39576	2.29244		6	5.8
		27	54.8	54.8	54.9	55.2	55.5	55.8	55.8	56.3		10.1	9.3	11.1	8.6	8.2	9.1	10	9.3		46.5	47	46.1	47.6	48.1	47.9	47.4	48.3		2.59517	2.40429	2.59826	2.39668	2.49663	2.40213	2.4981	2.29244		2.4984	2.1074	2.40325	2.49388	2.29676	2.00759	2.09705	1.89176		5.8	5.7
		30	75.4	75.3	75.2	75.9	76.4	75.6	76	75.7		13.4	12.7	14.2	14.5	12.4	12	14.7	12.4		61.5	62.1	60.8	61.1	63	62.8	61.1	62.5		2.69472	2.80078	2.79887	2.60739	2.50293	2.5988	2.6953	2.79754		2.296	2.19977	2.29981	2.29893	2.19272	1.70175	1.79889	1.79483		6	6.1
		33	64.1	64	63.9	64.5	64.7	64.2	63.9	63.3		23.4	23	22.7	22.6	20.8	22.2	22.9	21.8		46.1	46.3	46.4	46.9	48.1	46.9	46.3	46.5		2.60342	2.60586	2.80201	2.69854	2.49487	2.60214	2.50163	2.69649		2.2953	2.19511	2.20423	2.29244	2.30545	2.30722	2.40128	2.30214		6	5.9
		36	67	66.9	66.5	65.9	65.7	66.2	66.6	66.8		15.4	15.2	16	14.5	16.2	15.3	14.6	14.7		53.6	53.7	52.8	53.2	52	53.1	53.7	53.9		2.79978	2.80363	2.80338	2.59401	2.80346	2.905	2.79639	2.80315		2.5078	2.20213	2.50738	2.49337	2.30818	2.00062	2.09894	1.899		5.8	5.7
		37	82.7	82.7	82.4	82.3	82	81.8	82	81.8		17	17.1	17.5	16.9	19	18.9	16.8	16.7		64.6	64.7	64.2	64.5	62.6	62.5	64.3	64.2		2.40531	2.5049	2.60231	2.39929	2.30772	2.20557	2.49553	2.49614		2.20652	2.00639	2.20656	2.29164	2.2947	2.20783	2.01006	2.00081		5.5	5.6
		38	67.2	67.1	67	67	66.5	66.8	66.4	67.5		19.2	20.1	20.8	20.5	19.5	18.3	18.1	19.6		51.2	50.6	50.1	50.2	50.5	51.6	51.4	51.2		2.80218	2.70672	2.70391	3.0004	2.70545	2.69374	2.70041	2.49387		2.59284	2.20035	2.79713	2.79566	2.59459	2.40613	2.50616	2.40242		5.9	5.9
		39	56.3	56.3	56.2	56.1	55.6	56.2	55.4	56.1		15.2	15.3	14.9	15.5	15	14.4	15	15		45.1	45	45.1	44.7	44.6	45.4	44.5	45		2.20831	2.4017	2.40025	2.50625	2.39214	2.29244	2.49476	2.29379		2.90157	2.59945	2.80591	3.10453	2.90671	2.80764	3.09781	2.59959		5.3	5.5
		42	57.2	57.1	57	57.1	58	57.6	58	57.6		14.2	13.9	14.4	14.1	12.6	12.3	12.9	14		46.3	46.5	46	46.4	47.9	47.7	47.7	46.8		2.50521	2.50469	2.50577	2.29745	2.30208	2.29307	2.29981	2.19368		2.29541	1.99536	2.19458	2.19524	2.30609	1.79589	1.80389	1.99197		6	5.8
		43	66.3	66.2	66.1	66.9	67	66	66.3	66.6		18.6	18.5	18.5	18.5	18.4	17.9	18.2	16.7		50.9	51	50.8	51.4	51.6	51.2	51.1	52.4		2.60745	2.39283	2.80279	2.60158	2.5018	2.5986	2.70213	2.69432		2.40483	2.00656	2.40637	2.29901	2.10349	1.90763	1.89983	1.79442		5.5	5.3
		45	55.7	55.6	55.3	55.4	54.1	54.5	54.2	54.9		21.3	21.3	21.2	21.3	20.7	20.7	20.5	20		41.3	41.2	41.2	41.2	40.6	40.8	40.7	41.4		2.79373	2.89591	2.99277	2.8948	2.90047	3.1047	2.99659	3.00511		2.30243	2.20091	2.4949	2.59841	2.60645	2.49971	2.59925	2.40453		5.8	5.8
		46	63.8	63.8	63.6	64.7	64.8	64.7	64.9	64.2		12.4	11.2	12.2	13.5	11.4	10.7	10.5	11.8		52.8	53.7	52.8	53	54.2	54.7	55	53.7		2.60173	2.394	2.50485	2.39782	2.60038	2.60666	2.50536	2.30298		2.99264	2.70101	2.79829	3.30472	3.00003	2.69569	2.60887	2.89718		5.5	5.4
		4	55.8	55.6	55.6	56.5	55.8	56	56.2	56.4		11.9	11.3	12.2	12	10.7	10.8	10.7	11.4		46.4	46.6	46.1	47	47.1	47.2	47.5	47.2		2.79293	2.79202	2.89344	2.80091	2.90008	2.80116	2.80048	2.69374		2.69574	2.10765	2.60728	2.80094	2.6009	2.3928	2.30738	2.20628		6	6.1
		5	58.5	58.4	58.2	58.8	59.3	58.3	58.7	58.5		16.4	15.9	16.6	17	18.4	19.4	18.2	16.1		46	46.3	45.7	46	45.6	44.3	45.3	46.3		3.19706	3.20482	3.20194	2.80345	2.99744	2.99873	2.9025	2.90018		2.69823	2.2967	2.70688	2.8031	2.60149	2.49844	2.49504	2.29422		6.5	6.6
		6	53.6	53.4	53.3	52.7	54.2	53.1	52.8	52.9		8.7	8.9	10.4	7.9	10.4	8.1	7.6	8.9		46.1	45.8	45.1	45.8	45.7	46	46.1	45.5		2.896	2.80716	3.09767	3.00211	3.09725	3.0032	2.90638	2.99848		2.49574	2.19831	2.4969	2.29488	2.40301	2.29305	2.39687	2.30665		6.1	6.1
		7	53.6	53.5	53.5	53.4	54.3	55.2	54.8	54.5		9	8.4	10.5	8.4	8.2	8.5	7.9	6.5		46.1	46.3	45.2	46.3	47	47.7	47.7	48.1		3.19492	3.20495	3.30576	3.40289	3.09672	3.19242	3.20134	3.30167		2.60181	2.19352	2.59994	2.49465	2.20114	2.10806	2.00462	2.09779		6.6	6.6
		8	53.8	53.7	53.7	54.1	54.6	54.2	54	53.4		19.7	19.6	20.5	18.7	19.8	20.1	19.7	18.8		40.8	40.8	40.3	41.5	41.3	40.9	41	41		2.69961	2.40232	2.70142	2.69905	2.70349	2.59547	2.70041	2.79958		2.70046	2.2069	2.59473	2.59376	2.40578	2.50575	2.50256	2.59393		6.1	5.9
		9	65.1	65	64.9	66.1	65.3	65.2	65.3	64.9		13	13.2	12.8	13.5	12.7	12.4	13.5	14.3		53.4	53.2	53.4	54	53.8	53.9	53.3	52.5		2.49321	2.19827	2.50087	2.50298	2.69656	2.5018	2.59771	2.59924		2.70422	2.19392	2.39606	2.50027	2.5064	2.50464	2.49464	2.49657		5.7	5.5
		10	68	67.9	67.5	67.7	69	69.1	68.6	68.5		9.5	9.5	10.1	9	9.4	10.2	10.4	10.4		57.9	57.9	57.1	58	58.8	58.5	57.9	57.8		2.29411	2.40482	2.39688	2.29775	2.30322	2.40267	2.49673	2.40381		2.19484	2.10494	2.50224	2.20099	2.00132	1.99829	2.19842	2.19796		4.7	4.7
		13	54.6	54.4	54.3	54.3	55.2	54.5	55	54.6		11.2	11.2	11.4	9.9	11	10.5	11.4	11.3		45.8	45.6	45.5	46.2	46.5	46.2	46.1	45.9		2.70528	2.80751	3.00115	2.79603	3.10139	3.10645	3.20492	2.89953		2.50585	2.20667	2.4042	2.30405	2.3042	1.99228	1.99242	1.90804		6.4	6.2
		15	76.4	76.2	76	76.1	76.1	76.3	76.5	75.7		26.9	25.9	25.6	26.7	25.8	26	25.5	25.4		52.6	53.2	53.3	52.5	53.2	53.2	53.6	53.2		2.30724	2.40713	2.39926	2.30268	2.5012	2.09495	2.29365	2.40381		2.90593	2.49191	2.90625	3.09599	2.89831	2.89215	2.79353	2.89765		5.5	5.6
		16	65.4	65.3	65.1	65	64.6	65	64.9	64.1		15.3	15.3	14.9	16.4	16.2	16.6	16.7	15.2		52.2	52.2	52.2	51.2	51	51.1	51	51.3		2.30502	2.20194	2.39699	2.29785	2.20014	2.19572	2.29419	2.19218		2.5931	2.30051	2.49826	2.3927	2.40461	2.40223	2.40281	2.29711		5.3	5.3
		17	61.7	61.6	61.6	61.7	61.9	61.6	61.8	62.3		16.4	16	17.6	15.9	14.4	15.9	17.1	13.7		48.7	48.9	47.8	48.9	50	48.8	48.3	50.8		2.39668	2.29854	2.49791	2.60588	2.6949	2.59551	2.80293	2.59583		2.20002	1.9999	2.20304	2.19946	1.90681	1.99274	1.90533	1.59906		5.6	5.8
		18	64.3	64.2	64.1	64.4	65.3	65.8	65	64.7		9.9	9.3	10.6	10.3	9.8	9.6	9.7	9.9		54.7	55.1	54.2	54.7	55.8	56.3	55.6	55.2		3.0034	3.19352	3.09382	3.29273	3.09193	2.99866	2.80737	3.101		3.29981	2.60985	3.39162	3.39151	3.00758	2.89183	2.69374	2.7074		6.7	7
mean			63.308	63.208	63.068	63.356	63.48	63.412	63.38	63.356		15.26	14.944	15.564	15.132	14.952	14.892	14.976	14.632		50.456	50.636	50.136	50.588	50.808	50.824	50.752	50.944		2.6805	2.64155	2.76822	2.70435	2.71555	2.68782	2.70795	2.6782		2.59184	2.26045	2.55715	2.5937	2.45839	2.31238	2.31193	2.24281		5.876	5.86
SD			7.81695	7.82703	7.76648	7.84837	7.69395	7.69807	7.76963	7.72073		4.56684	4.63172	4.25534	4.68519	4.55369	4.71906	4.56002	4.34334		5.80731	5.94689	5.84663	5.74974	5.71503	5.8036	5.84282	5.81516		0.280054	0.295285	0.279414	0.329754	0.319313	0.343532	0.258023	0.302243		0.288526	0.210144	0.270293	0.347909	0.291229	0.32704	0.321648	0.333034		0.460678	0.484974
ROM	Extension-Flection		pre	post	1	24	48	72	96	168
		19	119.3	72	86.2	86.2	79.2	88.5	94.4	105.5
		26	117.4	88.3	84.2	96.9	89.6	105.8	102	106
		27	121.8	90.7	94.5	84.8	74.8	96.3	109.5	109.8
		30	122.5	76.4	92.3	99.7	97	93.7	105.4	114.1
		33	118.6	97.5	113.1	113.4	115.2	114.3	117.8	121.1
		36	121.1	50.9	76.8	72.1	61.2	71.4	82.9	94
		37	121.1	72.7	88.3	97.6	105.2	102.4	86.2	116.2
		38	121.6	64.8	82.7	92.2	73.1	86.7	105.6	109.8
		39	125.9	84.8	99.3	96.4	89.4	80.8	95.1	106.7
		42	118	57.4	72.6	79.5	73.5	57.2	83.8	101.6
		43	119.9	60.9	77.9	91.1	101.1	87.6	90	99.2
		45	108	67.7	77.1	92.5	95.3	81.5	84.4	102.6
		46	127.6	72.2	105.1	100.9	104.8	111.5	112.9	127.5
		4	131.2	106.4	105.2	109.7	96.6	96.6	103.9	113.3
		5	120.7	88	103.6	102.5	99.8	100.6	105.2	107.9
		6	126.7	83.1	100.2	104.9	105.8	113.5	109.6	120.2
		7	118.6	78.9	91.5	87.5	90.6	92.9	102	111.6
		8	119.2	90.7	102.7	102.3	106.4	108.9	111.6	108
		9	122.6	94.6	106.3	109.7	104.5	104.6	107.4	118.7
		10	136.2	109.7	115.9	120.2	115.8	125.6	123.1	128
		13	119	87.6	91.1	97.7	91.3	92.3	100.2	112.7
		15	120	111.8	103.1	100.5	116.4	118.5	118.4	116.2
		16	122.3	97.3	120.1	107.7	116.9	110	121.3	114.4
		17	128.7	80.8	89.4	101.2	114.1	111.6	114.9	120.4
		18	122.3	74.6	94	100.7	102	102.8	104.9	121.9
mean			122.012	82.392	94.928	97.916	96.784	98.224	103.7	112.296
SD			5.26478	15.55	12.4513	10.5289	14.9022	15.2558	11.5576	8.33918
Strength	IM		pre	post	1	24	48	72	96	168
		19	19.9	3.7	7.3	10	9.1	9.2	9.7	11.2
		26	23.7	3.5	4	7.4	8.1	7.8	8.2	10
		27	20.8	4.1	4.2	6.6	7.3	6.7	6.7	7
		30	20.6	3.8	7	9	8.1	7.3	8	8.8
		33	17.7	6.9	9.6	10.3	11	12.2	12.7	13.9
		36	22	3.9	5.9	6.6	5.5	5.7	6.5	7.5
		37	23.8	6.4	7.7	10.3	10.9	12	12.1	13.8
		38	18.3	5.5	7.9	8.7	8.6	6.7	8.9	8.3
		39	21.8	6.3	9.6	9.3	9.4	9.9	9.6	10.5
		42	21.5	5.8	8.2	11.4	10.5	10.8	12.6	12.4
		43	18.7	3.3	6.3	9.3	9.2	9.3	7.7	10.5
		45	15.5	5.6	9	9	11.2	12.1	11	12.4
		46	22.6	5.1	10.7	9.3	11.8	13	15.2	15.1
		4	19.2	6.5	9.4	10.1	9.9	8.1	9.3	9.8
		5	16.8	7.2	10.1	10.9	10.8	11.4	11	12.2
		6	13.5	7.2	10.7	10.2	12.5	13.1	12	12.1
		7	15.6	4.2	6.9	8.4	7	6.9	6.8	7.3
		8	14.7	9	11	12.6	12.8	13.2	13.4	13.4
		9	18.1	9.6	11.6	10.2	11.3	13	13.1	14.3
		10	18.9	14.4	13.1	12.4	15.9	15.1	15.5	15.7
		13	19.8	9	11.2	12.2	14	14.5	15.2	16.3
		15	18.3	11.5	12.9	14.2	16	17	16.5	17.4
		16	17.8	8.6	10.7	10.9	12.6	14.4	14.1	14.8
		17	16.1	5.6	7.6	8.1	8.7	8.9	8.3	9.2
		18	23.7	5.4	10.6	12.3	11.9	12.1	9.7	10.7
mean			19.176	6.484	8.928	9.988	10.564	10.816	10.952	11.784
SD			2.83271	2.63495	2.38789	1.84766	2.54258	2.99368	2.94756	2.87662
Subjectivity	Soreness (Extension)		pre	post	1	24	48	72	96	168
		19	0	25.16	17.87	63.31	73.66	56.91	52.61	17.04
		26	0	0	0	27.73	25.64	52.98	38.91	4.23
		27	0	11.1	12.58	31.57	36.7	25.54	14.86	0
		30	0	2.27	2.13	27.59	65.28	75.2	39.18	13.38
		33	0	0	0	21.57	12.46	18.48	11.54	2.58
		36	0	31.25	33.12	41.53	66.5	61.77	28.07	17.09
		37	0	37.15	69.58	40.97	50.03	53.89	59.98	18.82
		38	0.52	20.99	1.54	74.09	74.66	63.25	13.87	1.37
		39	0	0	0	14.52	34.94	40.02	29.94	18.08
		42	0	1.72	11.43	52.21	74.64	86.66	74.26	43.45
		43	0	5.97	17.13	8.86	16.79	32.49	37.68	15.36
		45	0	0	0	8.98	12.54	58.56	11.58	0
		46	0	22.1	14.21	56.14	47.52	41.25	14.33	0
		4	0	15.04	3.6	23.65	63.13	51.81	42.18	12.94
		5	0	0	5.51	52.65	78.62	82.69	65.55	15.73
		6	0	11.79	5.38	3.81	0	0	0	0
		7	0	4.18	0.79	11.7	22.47	30.58	17.29	0.96
		8	0	0	0	6.35	18	6.18	1.2	0
		9	0	6.04	10.47	26.69	52.66	52.68	41.24	6.07
		10	0	0	0	56.31	83.19	33.94	9.72	0
		13	0	11.21	27.92	57.66	91.96	98.23	65.5	34.62
		15	0	7.89	18.89	38.13	34.86	28.94	18.79	0
		16	0	14.49	41.84	51.68	53.25	60.33	35.26	0
		17	0	15.14	35.31	72.89	90.4	80.52	45.85	4.14
		18	0	9.91	0	45.78	44.64	62.37	54.88	0
mean			0.0208	10.136	13.172	36.6548	48.9816	50.2108	32.9708	9.0344
SD			0.101899	10.3183	16.7661	20.7995	26.2426	24.1717	20.8943	11.3501
Cir	Hanging Position (50%)		pre	post	1	24	48	72	96	168
		19	26.5	27.5	27	27	27.4	27.5	27.6	28
		26	29.5	31	31	30	30.6	30.8	31.5	31
		27	24	24.8	24.8	25	25.1	26	25.5	26
		30	27	27.8	27.2	28	28	28.5	29	28.5
		33	25.8	26.8	26.3	26.4	26.5	26	26	25.9
		36	27.5	28	28	27.5	28.5	29	29	29.7
		37	29.5	31	30.5	30	30	30	30	30
		38	27	28.5	28	27.5	28	29	28.5	28.5
		39	26.4	28	27	27	27	27	27.5	27
		42	24.5	25.6	25.1	25.5	25.7	26.5	26.6	26.5
		43	27	27.7	27.5	28	27.5	28	28	28.5
		45	24.6	25.3	25	24.9	25.5	25.6	25.5	25.5
		46	29	30	29	28.8	28.5	29.5	29	28.5
		4	27	27.1	26.5	27	27	27	27.3	27.3
		5	26.5	27.6	27	27.4	27	27.4	28	27
		6	24	24.5	24.4	24	24	24	24.2	24
		7	24.3	25.3	24.5	24.9	25.1	25.7	26	25.5
		8	25.4	25.8	25.4	25.5	25.6	25.8	25.5	25.2
		9	26.8	28.4	27.4	27.6	27.4	27.8	28	27.8
		10	26.5	27.5	26.9	26.9	27.5	27	27.5	27.2
		13	24.5	25.8	25.5	25.5	25.5	25.3	25.5	25.3
		15	32	31.8	31.8	31.7	31.5	31.5	31.8	31.2
		16	27.5	28.1	27.8	28.1	28	27.8	28.5	27.5
		17	27	27.9	27.2	27.7	27.5	27.8	28	28.5
		18	29	31	29.8	30	30.2	30.5	30.7	29.8
mean			26.752	27.712	27.224	27.276	27.384	27.64	27.788	27.596
SD			1.93041	1.99345	1.95985	1.83396	1.81056	1.8413	1.9069	1.83575
Titin	Titin		pre	post	1	24	48	72	96	168	Titin log	pre	post	1	24	48	72	96	168
		19	1.37397	0.918791	1.36317	2.12834	2.63745	1.97303	2.62508	1.26406		0.137978	0.0367834	0.134552	0.328042	0.421185	0.295134	0.419143	0.101766
		26	1.92568	2.90831	3.53533	10.5199	23.6758	223.372	240.929	85.3659		0.284585	0.46364	0.54843	1.02201	1.3743	2.34903	2.38189	1.93128
		27	3.16533	5.3771	5.41615	4.80184	7.74325	13.6091	15.6423	8.21107		0.500419	0.730548	0.733691	0.681407	0.888923	1.13383	1.1943	0.9144
		30	2.20796	2.57383	6.08365	26.2116	39.8814	330.844	422.616	102.507		0.34399	0.41058	0.784164	1.41849	1.60077	2.51962	2.62595	2.01075
		33	2.96754	2.37722	3.6383	3.03511	3.05279	2.60281	5.04548	1.6111		0.472396	0.376069	0.560899	0.482174	0.484697	0.415442	0.702902	0.207121
		36	0.560278	0.472317	0.482797	6.51782	44.4488	174.237	225.575	33.1861		0.251597	0.325766	0.316236	0.814102	1.64786	2.24114	2.35329	1.52096
		37	2.47605	4.95006	6.44311	4.17613	8.9696	12.512	12.432	5.83585		0.393759	0.694611	0.809095	0.620774	0.952773	1.09733	1.09454	0.766104
		38	1.0691	0.955942	0.872783	2.01258	1.94954	1.69538	1.69176	1.38159		0.0290175	0.0195685	0.0590938	0.303753	0.289933	0.229268	0.228338	0.14038
		39	2.05359	1.9889	2.07499	14.8246	43.6408	100.191	102.974	8.71273		0.312514	0.298613	0.317017	1.17098	1.63989	2.00083	2.01273	0.940154
		42	1.36803	1.28199	1.63325	9.28452	9.06611	101.168	182.086	29.3566		0.136097	0.107883	0.213054	0.96776	0.957421	2.00504	2.26028	1.46771
		43	1.42591	1.79895	2.81616	2.20257	2.14648	3.51001	6.91858	6.68733		0.154091	0.255018	0.449657	0.342931	0.331727	0.545308	0.840017	0.825252
		45	3.87112	3.49024	3.19846	7.61198	17.9708	34.4603	34.2754	10.6949		0.587837	0.542855	0.504941	0.881498	1.25457	1.53732	1.53498	1.02918
		46	2.37688	2.35025	2.17278	3.13415	3.10078	3.71411	10.5218	3.14719		0.376007	0.371114	0.337016	0.496119	0.49147	0.569854	1.02209	0.497923
		4	3.44756	1.00208	0.996167	27.5576	60.0524	163.029	182.757	43.0929		0.537512	0.000900667	-0.00166783	1.44024	1.77853	2.21227	2.26188	1.63441
		5	2.69953	1.80694	2.31966	8.05781	21.4994	95.8955	51.2239	58.4122		0.431288	0.256943	0.365425	0.906217	1.33243	1.9818	1.70947	1.7665
		6	1.74527	1.62998	2.00922	82.1002	230.992	511.701	410.234	214.434		0.241863	0.212183	0.303028	1.91434	2.3636	2.70902	2.61303	2.33129
		7	1.64235	2.57149	1.08379	4.16403	30.268	216.597	476.162	291.117		0.215465	0.410184	0.0349442	0.619514	1.48098	2.33565	2.67776	2.46407
		8	0.368272	5.11938	0.673707	36.0168	1152.2	291.402	292.838	574.881		-0.433831	0.709218	-0.171529	1.55651	3.06153	2.46449	2.46663	2.75958
		9	4.96773	3.46783	3.07299	19.7707	382.96	892.517	377.242	415.005		0.696158	0.540057	0.487561	1.29602	2.58315	2.95062	2.57662	2.61805
		10	3.7527	0.897852	0.493986	5.79895	500.769	388.54	236.028	140.167		0.574344	-0.0467952	-0.306286	0.76335	2.69964	2.58944	2.37296	2.14664
		13	0.955379	0.549607	0.74148	10.6468	6.87972	55.2327	79.4474	87.8445		-0.0198242	-0.259947	-0.129901	1.02722	0.837571	1.7422	1.90008	1.94371
		15	6.34018	3.51646	0.936862	7.78562	40.8382	160.786	97.5148	47.1105		0.802102	0.546106	-0.0283246	0.891293	1.61107	2.20625	1.98907	1.67312
		16	1.76487	4.25025	1.93568	2.76423	10.3346	124.618	51.6439	203.518		0.246714	0.628414	0.286834	0.441575	1.01429	2.09558	1.71302	2.3086
		17	1.9655	0.414367	0.731022	11.0073	19.1885	63.9478	63.3533	22.4202		0.293473	-0.382615	-0.13607	1.04168	1.28304	1.80583	1.80177	1.35064
		18	1.29022	3.59571	1.39842	12.356	263.257	79.5798	34.8542	387.653		0.110663	0.555784	0.145637	1.09188	2.42038	1.9008	1.54226	2.58844
			2.31124	2.41063	2.24496	12.9795	117.101	161.909	144.665	111.345		0.307049	0.312139	0.2647	0.900796	1.39207	1.75732	1.7718	1.51752
			1.35148	1.46704	1.6697	16.5223	246.465	198.8	148.108	151.085		0.250327	0.290078	0.299134	0.405717	0.757057	0.79409	0.714275	0.796088
[truncated: 285 more columns]

## Sheet: Test-Retest
Body composition	Weight (kg)	familiarization	pre	Diff
		71.01	71.7	0.00971694
		66.31	69.7	0.0511235
		55.8	54.8	0.0179211
		76.02	75.4	0.00815575
		67.23	64.1	0.0465566
		69.03	67	0.0294075
		83.19	82.7	0.00589013
		68.43	67.2	0.0179746
		54.7	56.3	0.0292505
		58.71	57.2	0.0257196
		68.22	66.3	0.0281442
		54.68	55.7	0.018654
		61.3	63.8	0.040783
		56.97	55.8	0.0205371
		60.97	58.5	0.0405117
		50.89	53.6	0.0532521
		54.19	53.6	0.0108876
		55.68	53.8	0.0337644
		61.86	65.1	0.0523763
		69.65	68	0.0236899
		53.68	54.6	0.0171386
		78.64	76.4	0.0284842
		64.59	65.4	0.0125406
		61.25	61.7	0.00734694
		62.66	64.3	0.026173
mean		63.4264	63.308	0.02624
SD		8.17556	7.81695	0.0142211
ROM	Extension-Flection	familiarization	pre	Diff
		121.97	119.3	0.0218906
		116.69	117.4	0.0060845
		124.16	121.8	0.0190077
		125.24	122.5	0.021878
		114.69	118.6	0.0340919
		123.09	121.1	0.016167
		118.62	121.1	0.0209071
		119.06	121.6	0.0213338
		126.88	125.9	0.00772383
		114.15	118	0.0337276
		118.42	119.9	0.0124979
		107.13	108	0.00812097
		127.64	127.6	0.000313381
		132.95	131.2	0.0131628
		119.11	120.7	0.013349
		126.72	126.7	0.000157828
		121.05	118.6	0.0202396
		120.2	119.2	0.00831947
		122.1	122.6	0.004095
		135.47	136.2	0.00538865
		119.89	119	0.00742347
		120.82	120	0.00678696
		119.5	122.3	0.023431
		132.47	128.7	0.0284593
		124.66	122.3	0.0189315
mean		122.107	122.012	0.0149396
SD		6.11183	5.26478	0.00939442
Strength	IM	familiarization	pre	Diff
		20.92	19.9	0.0487572
		26.6	23.7	0.109023
		20.68	20.8	0.00580271
		20.05	20.6	0.0274314
		17.94	17.7	0.0133779
		19.82	22	0.10999
		23.92	23.8	0.00501672
		17.18	18.3	0.0651921
		23.32	21.8	0.0651801
		18.61	21.5	0.155293
		19.34	18.7	0.033092
		15.94	15.5	0.0276035
		24.95	22.6	0.0941884
		17.24	19.2	0.113689
		17.46	16.8	0.0378007
		12.4	13.5	0.0887097
		17.15	15.6	0.090379
		14.72	14.7	0.0013587
		17.95	18.1	0.00835655
		15.22	18.9	0.241787
		18.93	19.8	0.0459588
		16.86	18.3	0.0854093
		15.39	17.8	0.156595
		14.4	16.1	0.118056
		23.56	23.7	0.00594228
mean		18.822	19.176	0.0701596
SD		3.48322	2.83271	0.0581243
Subjectivity	Soreness (Extension)	familiarization	pre	Diff
		0	0	0
		0	0	0
		0	0	0
		0	0	0
		0	0	0
		0	0	0
		0	0	0
		0	0.52	0
		0	0	0
		0	0	0
		0	0	0
		0	0	0
		0	0	0
		0	0	0
		0	0	0
		0	0	0
		0	0	0
		0	0	0
		0	0	0
		0	0	0
		0	0	0
		0	0	0
		0	0	0
		0	0	0
		0	0	0
mean		0	0.0208	0
SD		0	0.101899	0
Cir	Hanging Position (50%)	familiarization	pre	Diff
		24.3	26.5	0.090535
		29.01	29.5	0.0168907
		24.02	24	0.000832639
		25.46	27	0.060487
		23.8	25.8	0.0840336
		29.96	27.5	0.0821095
		29.76	29.5	0.00873656
		29.9	27	0.09699
		24.45	26.4	0.0797546
		26.59	24.5	0.078601
		27.89	27	0.0319111
		25.48	24.6	0.0345369
		27.68	29	0.0476879
		26.81	27	0.00708691
		26.42	26.5	0.00302801
		21.99	24	0.0914052
		21.15	24.3	0.148936
		25.13	25.4	0.0107441
		25.7	26.8	0.0428016
		26.1	26.5	0.0153257
		25.8	24.5	0.0503876
		28.05	32	0.14082
		28.89	27.5	0.0481135
		26.51	27	0.0184836
		28.33	29	0.0236498
mean		26.3672	26.752	0.0525555
SD		2.29479	1.93041	0.0408724
Titin	Titin	familiarization	pre	Diff
		4.27397	1.37397	0.678526
		2.92568	1.92568	0.3418
		5.26533	3.16533	0.398835
		2.09204	2.20796	0.0554065
		4.66754	2.96754	0.364218
		2.33972	0.560278	0.760537
		1.42395	2.47605	0.738855
		3.3691	1.0691	0.682675
		2.65359	2.05359	0.226109
		1.26803	1.36803	0.0788623
		1.27409	1.42591	0.119155
		4.17112	3.87112	0.0719231
		4.27688	2.37688	0.444249
		2.84756	3.44756	0.210707
		1.79953	2.69953	0.50013
		4.64527	1.74527	0.624291
		2.14235	1.64235	0.233389
		0.531728	0.368272	0.307405
		4.76773	4.96773	0.0419486
		3.0527	3.7527	0.229305
		3.15538	0.955379	0.697222
		9.04018	6.34018	0.298667
		1.33513	1.76487	0.321877
		3.3655	1.9655	0.415986
		2.69022	1.29022	0.520404
		3.17497	2.31124	0.374499
		1.73658	1.35148	0.222763
